# Supplementary material for: Co-Occurring Driver Genomic Alterations in Advanced Non-Small-Cell Lung Cancer (NSCLC): A Retrospective Analysis
Source: J Clin Med. 2024 Jul 31;13(15):4476. doi: 10.3390/jcm13154476 (PMC11313524; doi:10.3390/jcm13154476)
Supplement: Supplementary file 1 [file jcm-13-04476-s001.zip]

Archive with 1 entries (1 files):
- jcm-3055691-supplementary.pdf
